# Supplementary material for: The EMSY threonine 207 phospho-site is required for EMSY-driven suppression of DNA damage repair
Source: Oncotarget. 2017 Jan 13;8(8):13792–804. doi: 10.18632/oncotarget.14637 (PMC5355139; doi:10.18632/oncotarget.14637)
Supplement: Supplementary file 2 [file oncotarget-08-13792-s002.xlsx]

## Sheet: Sheet1
	Supplementary Table S1. RPPA antibody list
#	Official Ab Name	Ab Name Reported on Dataset	Gene Name	Company	Catalog #	Internal Ab ID	Species	Validation Status*	RPPA Dilution
1	14-3-3 beta	14-3-3-beta	YWHAB	Santa Cruz	sc-628	R882	Rabbit	Valid	1:5000
2	14-3-3 epsilon	14-3-3-epsilon	YWHAE	Santa Cruz	sc-23957	R913	Mouse	Use with Caution	1:100
3	14-3-3 zeta	14-3-3-zeta	YWHAZ	Santa Cruz	sc-1019	R883	Rabbit	Valid	1:1200
4	4E-BP1	4E-BP1	EIF4EBP1	CST	9452	2	Rabbit	Valid	1:100
5	4E-BP1_pS65	4E-BP1_pS65	EIF4EBP1	CST	9456	3	Rabbit	Valid	1:250
6	4E-BP1_pT37_T46	4E-BP1_pT37_T46	EIF4EBP1	CST	9459	6	Rabbit	Valid	1:100
7	53BP1	53BP1	TP53BP1	CST	4937	985	Rabbit	Valid	1:200
8	Acetyl CoA Carboxylase 1	ACC1	ACACA	Epitomics	1768-1	14	Rabbit	Under Evaluation	1:300
9	Acetyl-CoA Carboxylase_pS79	ACC_pS79	ACACA ACACB	CST	3661	13	Rabbit	Valid	1:250
10	ACVRL1	ACVRL1	ACVRL1	Abcam	ab108207	1086	Rabbit	Use with Caution	1:250
11	ADAR1	ADAR1	ADAR	Abcam	ab88574	1198	Mouse	Valid	1:1000
12	Akt	Akt	AKT1 AKT2 AKT3	CST	4691	1084	Rabbit	Valid	1:1000
13	Akt_pS473	Akt_pS473	AKT1 AKT2 AKT3	CST	9271	230	Rabbit	Valid	1:250
14	Akt_pT308	Akt_pT308	AKT1 AKT2 AKT3	CST	2965	1154	Rabbit	Valid	1:250
15	AMPKa	AMPK-alpha	PRKAA1	CST	2532	39	Rabbit	Use with Caution	1:250
16	AMPKa_pT172	AMPK-alpha_pT172	PRKAA1	CST	2535	40	Rabbit	Valid	1:750
17	Androgen Receptor	AR	AR	Epitomics	1852-1	756	Rabbit	Valid	1:100
18	Annexin I	Annexin-I	ANXA1	BD Biosciences	610066	1208	Mouse	Valid	1:8000
19	Annexin VII	Annexin-VII	ANXA7	BD Biosciences	610668	1142	Mouse	Valid	1:500
20	A-Raf	A-Raf	ARAF	CST	4432	1217	Rabbit	Valid	1:1000
21	ARHI	ARHI	DIRAS3	MDACC Laboratory	Bast Lab	1273	Mouse	Use with Caution	1:500
22	ATM	ATM	ATM	CST	2873	1363	Rabbit	Valid	1:750
23	ATM_pS1981	ATM_pS1981	ATM	CST	5883	1364	Rabbit	Valid	1:250
24	ATP5H	ATP5H	ATP5H	Abcam	ab110275	1252	Mouse	Use with Caution	1:750
25	ATR	ATR	ATR	CST	2790	900	Rabbit	Caution	1:200
26	Bad_pS112	Bad_pS112	BAD	CST	9291	63	Rabbit	Valid	1:100
27	Bak	Bak	BAK1	Epitomics	1542-1	71	Rabbit	Use with Caution	1:200
28	BAP1	BAP1	BAP1	Santa Cruz	sc-28383	R1207	Mouse	Valid	1:500
29	Bax	Bax	BAX	CST	2772	73	Rabbit	Valid	1:250
30	BCL2	Bcl2	BCL2	Dako	M0887	R80	Mouse	Valid	1:200
31	Bcl-xL	Bcl-xL	BCL2L1	CST	2762	85	Rabbit	Valid	1:250
32	Beclin	Beclin	BECN1	Santa Cruz	sc-10086	R87	Goat	Use with Caution	1:100
33	beta-Catenin	b-Catenin	CTNNB1	CST	9562	75	Rabbit	Valid	1:300
34	beta-Catenin_pT41_S45	b-Catenin_pT41_S45	CTNNB1	CST	9565	1170	Rabbit	Valid	1:500
35	Bid	Bid	BID	Abcam	ab32060	88	Rabbit	Use with Caution	1:100
36	Bim	Bim	BCL2L11	Abcam	ab32158	90	Rabbit	Valid	1:500
37	B-Raf	B-Raf	BRAF	Santa Cruz	sc-5284	R96	Mouse	Use with Caution	1:250
38	B-Raf_pS445	B-Raf_pS445	BRAF	CST	2696	94	Rabbit	Valid	1:500
39	BRCA2	BRCA2	BRCA2	CST	9012	761	Rabbit	Use with Caution	1:100
40	Caspase-7 cleavedD198	Caspase-7-cleaved	CASP7	CST	9491	109	Rabbit	Use with Caution	1:150
41	Caspase-8	Caspase-8	CASP8	CST	9746	951	Mouse	**Used for QC**	1:300
42	Caveolin-1	Caveolin-1	CAV1	CST	3238	114	Rabbit	Valid	1:250
43	CD29	CD29	ITGB1	BD Biosciences	610467	1206	Mouse	Valid	1:500
44	CD31	CD31	PECAM1	Dako	M0823	R127	Mouse	Valid	1:500
45	CD49b	CD49b	ITGA2	BD Biosciences	611016	937	Mouse	Valid	1:250
46	cdc2/CDK1	CDK1	CDC2-CDK1	CST	9112	1007	Rabbit	Valid	1:250
47	CDKN2A/p16INK4a	p16INK4a	CDKN2A	Abcam	ab81278	1231	Rabbit	Valid	1:1000
48	Chk1	Chk1	CHEK1	CST	2360	1203	Mouse	Use with Caution	1:1000
49	Chk1_pS345	Chk1_pS345	CHEK1	CST	2348	903	Rabbit	Use with Caution	1:200
50	Chk2	Chk2	CHEK2	CST	3440	146	Mouse	Valid	1:250
51	Chk2_pT68	Chk2_pT68	CHEK2	CST	2197	147	Rabbit	Use with Caution	1:100
52	c-Jun_pS73	c-Jun_pS73	JUN	CST	9164	155	Rabbit	Valid	1:100
53	c-Kit	c-Kit	KIT	Abcam	ab32363	157	Rabbit	Valid	1:1000
54	Claudin 7	Claudin-7	CLDN7	Novus Biologicals	NB100-91714	852	Rabbit	Valid	1:250
55	c-Met	c-Met	MET	CST	3127	726	Mouse	**Used for QC**	1:500
56	c-Met_pY1234_Y1235	c-Met_pY1234_Y1235	MET	CST	3129	727	Rabbit	Valid	1:100
57	c-Myc	c-Myc	MYC	Santa Cruz	sc-764	R1143	Rabbit	Use with Caution	1:500
58	COL6A1	Collagen-VI	COL6A1	Santa Cruz	sc-20649	R171	Rabbit	Valid	1:200
59	Complex II Subunit	Complex-II-Subunit	SDHA	Invitrogen	459230	R1069	Mouse	Valid	1:300
60	Cox IV	Cox-IV	COX4I1	Abcam	ab14744	1253	Mouse	Use with Caution	1:750
61	Cox2	Cox2	PTGS2	CST	4842	1218	Rabbit	Use with Caution	1:500
62	C-Raf/Raf-1	C-Raf	RAF1	Millipore	04-739	1201	Rabbit	Valid	1:200
63	C-Raf_pS338	C-Raf_pS338	RAF1	CST	9427	179	Rabbit	Valid	1:250
64	Cyclin B1	Cyclin-B1	CCNB1	Epitomics	1495-1	192	Rabbit	Valid	1:500
65	Cyclin D1	Cyclin-D1	CCND1	Santa Cruz	sc-718	R194	Rabbit	Valid	1:1000
66	Cyclin E1	Cyclin-E1	CCNE1	Santa Cruz	sc-247	R201	Mouse	Valid	1:500
67	Cyclophilin F	Cyclophilin-F	PPIF	Abcam	ab110324	R1257	Mouse	Valid	1:250
68	Dvl3	Dvl3	DVL3	CST	3218	940	Rabbit	Valid	1:1000
69	E2F-1	E2F1	E2F1	Santa Cruz	sc-251	R1261	Mouse	Valid	1:500
70	E-Cadherin	E-Cadherin	CDH1	CST	3195	1099	Rabbit	Valid	1:250
71	eEF2	eEF2	EEF2	CST	2332	1060	Rabbit	Use with Caution	1:200
72	eEF2K	eEF2K	EEF2K	CST	3692	1061	Rabbit	Valid	1:200
73	EGFR	EGFR	EGFR	CST	2232	1120	Rabbit	Valid	1:100
74	EGFR_pY1068	EGFR_pY1068	EGFR	CST	2234	217	Rabbit	Use with Caution; also sees pHer2	1:100
75	EGFR_pY1173	EGFR_pY1173	EGFR	Abcam	ab32578	221	Rabbit	Valid	1:300
76	eIF4E	eIF4E	EIF4E	CST	9742	722	Rabbit	Valid	1:1000
77	eIF4G	eIF4G	EIF4G1	CST	2498	1124	Rabbit	Use with Caution	1:100
78	ER alpha_pS118	ER-alpha_pS118	ESR1	Epitomics	1091-1	241	Rabbit	Valid	1:500
79	ErbB2/HER2	HER2	ERBB2	Lab Vision	MS-325-P1	R1038	Mouse	Valid	1:7500
80	ErbB2/HER2_pY1248	HER2_pY1248	ERBB2	R&D Systems	AF1768	1075	Rabbit	Use with Caution; likely sees pEGFR	1:500
81	ErbB3/HER3	HER3	ERBB3	Santa Cruz	sc-285	R911	Rabbit	Valid	1:150
82	ErbB3/HER3_pY1289	HER3_pY1289	ERBB3	CST	4791	728	Rabbit	Use with Caution	1:50
83	ERCC1	ERCC1	ERCC1	Santa Cruz	sc-17809	R1357	Mouse	Valid	1:250
84	ERRFI1/MIG6	MIG6	ERRFI1	Sigma-Aldrich	WH0054206M1	1062	Mouse	Valid	1:2500
85	Estrogen Receptor	ER-alpha	ESR1	Lab Vision	RM-9101-S	R238	Rabbit	Valid	1:250
86	Ets-1	Ets-1	ETS1	Bethyl	A303-501A	R1200	Rabbit	Valid	1:750
87	FAK	FAK	PTK2	CST	3285	1228	Rabbit	Under Evaluation	1:500
88	FAK_pY397	FAK_pY397	PTK2	CST	3283	1227	Rabbit	Valid	1:250
89	Fatty Acid Synthase	FASN	FASN	CST	3180	1156	Rabbit	Valid	1:1000
90	Fibronectin	Fibronectin	FN1	Epitomics	1574-1	262	Rabbit	Valid	1:5000
91	FoxM1	FoxM1	FOXM1	CST	5436	1123	Rabbit	Valid	1:250
92	FoxO3a	FoxO3a	FOXO3	CST	2497	1122	Rabbit	Use with Caution	1:250
93	FoxO3a_pS318_S321	FoxO3a_pS318_S321	FOXO3	CST	9465	270	Rabbit	Use with Caution	1:250
94	G6PD	G6PD	G6PD	Santa Cruz	sc-373887	R1155	Mouse	Valid	1:250
95	Gab2	Gab2	GAB2	CST	3239	943	Rabbit	Valid	1:200
96	GAPDH	GAPDH	GAPDH	Life Technologies	AM4300	274	Mouse	Use with Caution	1:15000
97	GATA3	GATA3	GATA3	BD Biosciences	558686	R764	Mouse	Valid	1:500
98	GCN5L2	GCN5L2	KAT2A	CST	3305	1263	Rabbit	Valid	1:200
99	Glycogen Synthase	Gys	GYS1	CST	3886	1035	Rabbit	Valid	1:2500
100	Glycogen Synthase_pS641	Gys_pS641	GYS1	CST	3891	1036	Rabbit	Valid	1:300
101	GPBB	GPBB	PYGB	Novus Biologicals	NBP1-32799	1248	Rabbit	Valid	1:1000
102	GSK-3alpha/beta	GSK-3ab	GSK3A GSK3B	Santa Cruz	sc-7291	R284	Mouse	Valid	1:2000
103	GSK-3alpha/beta_pS21_S9	GSK-3ab_pS21_S9	GSK3A GSK3B	CST	9331	285	Rabbit	Valid	1:250
104	GSK-3beta_pS9	GSK-3b_pS9	GSK3B	CST	9336	1082	Rabbit	Valid	1:500
105	Heregulin	Heregulin	NRG1	CST	2573	890	Rabbit	Valid	1:250
106	HIAP	HIAP	BIRC2	Millipore	07-759	930	Rabbit	Use with Caution	1:200
107	Histone H3	Histone-H3	H3F3A H3F3B	Abcam	ab1791	1250	Rabbit	Valid	1:500
108	IGF-1Receptor beta	IGF1R-beta	IGF1R	CST	3018	1220	Rabbit	Valid	1:500
109	IGFBP2	IGFBP2	IGFBP2	CST	3922	335	Rabbit	Valid	1:100
110	INPP4b	INPP4b	INPP4B	CST	4039	1065	Rabbit	Valid	1:500
111	IRS1	IRS1	IRS1	Millipore	06-248	802	Rabbit	Valid	1:250
112	JAB1	JAB1	COPS5	Santa Cruz	sc-13157	R1394	Mouse	Use with Caution	1:500
113	JNK/SAPK_pT183_Y185	JNK_pT183_Y185	MAPK8	CST	4668	888	Rabbit	Valid	1:250
114	JNK2	JNK2	MAPK9	CST	4672	380	Rabbit	Use with Caution	1:100
115	KMT3A/HYPB/HIF 1	SETD2	SETD2	Abcam	ab69836	1039	Rabbit	**Used for QC**	1:100
116	Lck	Lck	LCK	CST	2752	397	Rabbit	Valid	1:500
117	MAPK_pT202_Y204	MAPK_pT202_Y204	MAPK1 MAPK3	CST	4377	405	Rabbit	Valid	1:1200
118	Mcl 1	Mcl-1	MCL1	CST	5453	1222	Rabbit	Valid	1:1000
119	MDM2_pS166	MDM2_pS166	MDM2	CST	3521	1164	Rabbit	Valid	1:200
120	MEK1	MEK1	MAP2K1	Epitomics	1235-1	417	Rabbit	Valid	1:15000
121	MEK1_pS217_S221	MEK1_pS217_S221	MAP2K1 MAP2K2	CST	9154	1076	Rabbit	Valid	1:2000
122	MEK2	MEK2	MAP2K2	CST	9125	1243	Rabbit	Valid	1:500
123	Merlin/NF2	Merlin	NF2	Novus Biologicals	22710002	1046	Rabbit	Use with Caution	1:400
124	MSH2	MSH2	MSH2	CST	2850	905	Mouse	Valid	1:250
125	MSH6	MSH6	MSH6	Novus Biologicals	22030002	1063	Rabbit	Use with Caution	1:500
126	mTOR	mTOR	MTOR	CST	2983	444	Rabbit	Valid	1:400
127	mTOR_pS2448	mTOR_pS2448	MTOR	CST	2971	446	Rabbit	Use with Caution	1:200
128	Myosin heavy chain 11	Myosin-11	MYH11	Novus Biologicals	21370002	1139	Rabbit	Valid	1:1000
129	Myosin IIa_pS1943	Myosin-IIa_pS1943	MYH9	CST	5026	1160	Rabbit	Valid	1:1000
130	NAPSIN A	NAPSIN-A	NAPSA	Abcam	ab129189	1274	Rabbit	Use with Caution	1:1000
131	N-Cadherin	N-Cadherin	CDH2	CST	4061	452	Rabbit	Valid	1:100
132	NDRG1_pT346	NDRG1_pT346	NDRG1	CST	3217	1126	Rabbit	Valid	1:500
133	NF-kappaB p65_pS536	NF-kB-p65_pS536	RELA	CST	3033	457	Rabbit	Use with Caution	1:250
134	Notch1	Notch1	NOTCH1	CST	3268	1064	Rabbit	Valid	1:100
135	N-Ras	N-Ras	NRAS	Santa Cruz	sc-31	R1136	Mouse	Valid	1:250
136	p21	p21	CDKN1A	Santa Cruz	sc-397	R470	Rabbit	Valid	1:100
137	p27 KIP 1	p27-Kip-1	CDKN1B	Abcam	ab32034	897	Rabbit	Valid	1:250
138	p27 KIP 1_pT198	p27_pT198	CDKN1B	Abcam	ab64949	878	Rabbit	Valid	1:250
139	p27/Kip1_pT157	p27_pT157	CDKN1B	R&D Systems	AF1555	842	Rabbit	Use with Caution	1:150
140	p38 alpha MAPK	p38-alpha	MAPK14	CST	9228	1175	Mouse	Valid	1:500
141	p38 MAPK	p38	MAPK14	CST	9212	478	Rabbit	Valid	1:250
142	p38 MAPK_pT180_Y182	p38_pT180_Y182	MAPK14	CST	9211	479	Rabbit	Valid	1:250
143	p53	p53	TP53	CST	9282	481	Rabbit	Use with Caution	1:500
144	p70 S6 Kinase_pT389	p70-S6K_pT389	RPS6KB1	CST	9205	494	Rabbit	Valid	1:250
145	p70/S6K1	p70-S6K1	RPS6KB1	Epitomics	1494-1	493	Rabbit	Valid	1:250
146	PAI-1	PAI-1	SERPINE1	BD Biosciences	612024	499	Mouse	Valid	1:100
147	PARK7/DJ1	DJ1	PARK7	Abcam	ab76008	891	Rabbit	Valid	1:5000
148	PARP cleavedD214	PARP-cleaved	PARP1	CST	9546	501	Mouse	**Used for QC**	1:250
149	PARP-1	PARP1	PARP1	Santa Cruz	sc-7150	R1372	Rabbit	Valid	1:1000
150	Paxillin	Paxillin	PXN	Epitomics	1500-1	505	Rabbit	Use with Caution	1:1500
151	PCNA	PCNA	PCNA	Abcam	ab29	511	Mouse	Use with Caution	1:100
152	Pdcd-1L1	Pdcd-1L1	CD274	Santa Cruz	sc-19090	R1234	Goat	Use with Caution	1:500
153	Pdcd4	Pdcd4	PDCD4	Rockland	600-401-965	816	Rabbit	Use with Caution	1:400
154	PDGFR beta	PDGFR-beta	PDGFRB	CST	3169	1225	Rabbit	Valid	1:250
155	PDK1	PDK1	PDPK1	CST	3062	515	Rabbit	Valid	1:100
156	PDK1_pS241	PDK1_pS241	PDPK1	CST	3061	516	Rabbit	Valid	1:500
157	PEA-15	PEA-15	PEA15	CST	2780	1017	Rabbit	Valid	1:500
158	PED/PEA-15_pS116	PEA-15_pS116	PEA15	Invitrogen	44-836G	1018	Rabbit	Valid	1:400
159	PI3 Kinase p110 alpha	PI3K-p110-alpha	PIK3CA	CST	4255	808	Rabbit	Use with Caution	1:200
160	PI3K p85	PI3K-p85	PIK3R1	Millipore	06-195	523	Rabbit	Valid	1:4000
161	PKC alpha	PKC-alpha	PRKCA	Millipore	05-154	529	Mouse	Valid	1:2000
162	PKC alpha_pS657	PKC-alpha_pS657	PRKCA	Millipore	06-822	530	Rabbit	Use with Caution	1:3000
163	PKC beta II_pS660	PKC-beta-II_pS660	PRKCA PRKCB PRKCD PRKCE PRKCH PRKCQ	CST	9371	1137	Rabbit	Valid	1:75
164	PKC delta_pS664	PKC-delta_pS664	PRKCD	Millipore	07-875	932	Rabbit	Valid	1:500
165	PMS2	PMS2	PMS2	Novus Biologicals	22510002	1246	Rabbit	Valid	1:1000
166	PRAS40_pT246	PRAS40_pT246	AKT1S1	Life Technologies	441100G	739	Rabbit	Valid	1:10000
167	PREX1	PREX1	PREX1	Abcam	ab102739	1204	Rabbit	Valid	1:1000
168	Progesterone Repector	PR	PGR	Abcam	ab32085	549	Rabbit	Valid	1:250
169	PTEN	PTEN	PTEN	CST	9552	566	Rabbit	Valid	1:500
170	Rab11	Rab11	RAB11A RAB11B	CST	3539	1083	Rabbit	Under Evaluation	1:50
171	Rab25	Rab25	RAB25	CST	4314	1150	Rabbit	Valid	1:250
172	Rad50	Rad50	RAD50	Millipore	05-525	987	Mouse	Valid	1:1000
173	Rad51	Rad51	RAD51	CST	8875	1262	Rabbit	Valid	1:200
174	Raptor	Raptor	RPTOR	CST	2280	1128	Rabbit	Valid	1:250
175	Rb	Rb	RB1	CST	9309	552	Mouse	**Used for QC**	1:3000
176	Rb_pS807_S811	Rb_pS807_S811	RB1	CST	9308	557	Rabbit	Valid	1:250
177	RBM15	RBM15	RBM15	Novus Biologicals	21390002	1138	Rabbit	Valid	1:10000
178	Rictor	Rictor	RICTOR	CST	2114	1129	Rabbit	Use with Caution	1:200
179	Rictor_pT1135	Rictor_pT1135	RICTOR	CST	3806	1130	Rabbit	Valid	1:200
180	RSK	RSK	RPS6KA1 RPS6KA2 RPS6KA3	CST	9347	759	Rabbit	Use with Caution	1:500
181	S6_pS235_S236	S6_pS235_S236	RPS6	CST	2211	600	Rabbit	Valid	1:30000
182	S6_pS240_S244	S6_pS240_S244	RPS6	CST	2215	601	Rabbit	Valid	1:3000
183	SCD	SCD	SCD	Santa Cruz	sc-58420	R1127	Mouse	Valid	1:100
184	SF2/ASF	SF2	SRSF1	Invitrogen	32-4500	1131	Mouse	Valid	1:100
185	Shc_pY317	Shc_pY317	SHC1	CST	2431	1031	Rabbit	Valid	1:1000
186	Smac/Diablo	Smac	DIABLO	CST	2954	610	Mouse	**Used for QC**	1:250
187	Smad1	Smad1	SMAD1	Epitomics	1649-1	922	Rabbit	Valid	1:250
188	Smad3	Smad3	SMAD3	Abcam	ab40854	796	Rabbit	Valid	1:150
189	Smad4	Smad4	SMAD4	Santa Cruz	sc-7966	R920	Mouse	Valid	1:250
190	Snail	Snail	SNAI1	CST	3895	616	Mouse	**Used for QC**	1:300
191	Src	Src	SRC	Millipore	05-184	621	Mouse	Valid	1:200
192	Src Family_pY416	Src_pY416	SRC LYN FYN LCK YES1 HCK	CST	2101	623	Rabbit	Use with Caution	1:250
193	Src_pY527	Src_pY527	SRC YES1 FYN FGR	CST	2105	626	Rabbit	Valid	1:400
194	Stat3_pY705	Stat3_pY705	STAT3	CST	9131	637	Rabbit	Valid	1:500
195	Stat5a	Stat5a	STAT5A	Abcam	ab32043	638	Rabbit	Valid	1:250
196	Stathmin 1	Stathmin-1	STMN1	Abcam	ab52630	718	Rabbit	Valid	1:500
197	Syk	Syk	SYK	Santa Cruz	sc-1240	R1033	Mouse	Valid	1:250
198	TAZ	TAZ	WWTR1	CST	2149	777	Rabbit	Valid	1:500
199	TIGAR	TIGAR	C12ORF5	Abcam	ab137573	1107	Rabbit	Valid	1:150
200	Transferrin Receptor	TFRC	TFRC	Novus Biologicals	22500002	1140	Rabbit	Valid	1:100
201	Transglutaminase II	Transglutaminase	TGM2	Lab Vision	MS-224-P1	908	Mouse	Valid	1:750
202	TSC1/Hamartin	TSC1	TSC1	CST	4906	1125	Rabbit	Use with Caution	1:100
203	TSC2 Tuberin_pT1462	Tuberin_pT1462	TSC2	CST	3617	671	Rabbit	Valid	1:500
204	TTF1	TTF1	NKX2-1	Abcam	ab76013	1081	Rabbit	Valid	1:250
205	Tuberin	Tuberin	TSC2	Epitomics	1613-1	670	Rabbit	Valid	1:500
206	Twist	TWIST	TWIST2	Santa Cruz	sc-81417	R1353	Mouse	Caution	1:200
207	Tyro3	Tyro3	TYRO3	CST	5585	1080	Rabbit	Valid	1:500
208	UBAC1	UBAC1	UBAC1	Sigma-Aldrich	HPA005651	1270	Rabbit	Valid	1:750
209	UGT1A	UGT1A	UGT1A1	Santa Cruz	sc-271268	R1267	Mouse	Valid	1:500
210	UQCRC2	UQCRC2	UQCRC2	Abcam	ab14745	R1256	Mouse	Use with Caution	1:250
211	VDAC1/Porin	Porin	VDAC1	Abcam	ab14734	1254	Mouse	Valid	1:3000
212	VEGF Receptor 2	VEGFR-2	KDR	CST	2479	688	Rabbit	Valid	1:700
213	VHL	VHL	VHL	BD Biosciences	556347	R693	Mouse	**Used for QC**	1:1000
214	XRCC1	XRCC1	XRCC1	CST	2735	906	Rabbit	Use with Caution	1:200
215	YAP	YAP	YAP1	Santa Cruz	sc-15407	R780	Rabbit	Under Evaluation	1:750
216	YAP_pS127	YAP_pS127	YAP1	CST	4911	782	Rabbit	Under Evaluation	1:250
217	YB1	YB1	YBX1	Novus Biologicals	17250002	700	Rabbit	Valid	1:500
218	YB1_pS102	YB1_pS102	YBX1	CST	2900	835	Rabbit	Valid	1:250
